# Supplementary material for: The Interplay between Pathophysiological Pathways in Early-Onset Severe Preeclampsia Unveiled by Metabolomics
Source: Life (Basel). 2022 Jan 7;12(1):86. doi: 10.3390/life12010086 (PMC8780941; doi:10.3390/life12010086)
Supplement: Supplementary file 1 [file life-12-00086-s001.zip]

Archive with 1 entries (1 files):
- life-1527069-supplementary.pdf
